# Supplementary material for: Microproteomic-Based Analysis of the Goat Milk Protein Synthesis Network and Casein Production Evaluation
Source: Foods. 2024 Feb 19;13(4):619. doi: 10.3390/foods13040619 (PMC10887518; doi:10.3390/foods13040619)
Supplement: Supplementary file 1 [file foods-13-00619-s001.zip]

Archive with 1 entries (1 files):
- foods-2861783-supplementary.pdf
